# Supplementary material for: Multifunctional Geotextiles Produced from Reclaimed Fibres and Their Role in Ecological Engineering
Source: Materials (Basel). 2022 Nov 10;15(22):7957. doi: 10.3390/ma15227957 (PMC9697280; doi:10.3390/ma15227957)
Supplement: Supplementary file 1 [file materials-15-07957-s001.zip]

Archive with 1 entries (1 files):
- materials-1997577-supplementary.pdf
